# Supplementary material for: Self-adherence to post-colonoscopy consults in patients undergoing diagnostic colonoscopy: Findings from a cross-sectional, quantitative survey at a South African quaternary hospital
Source: PLoS One. 2023 Jul 18;18(7):e0288752. doi: 10.1371/journal.pone.0288752 (PMC10353782; doi:10.1371/journal.pone.0288752)
Supplement: S1 Dataset — (XLSX) [file pone.0288752.s001.xlsx]

## Sheet: Dataset
Participant	Weightloss	Bleeding	Diarrhea	Constipation	Abdominal_Pain	Change_in_bowel_habits	Didpatientcomebackforfollowupclinicvisitaftercolonoscopy_Yes_No_NA	Polyp	Colitis	Divertucilardisease	Tumor	Proctitis	Stricture	OtherPathology	NoScopeFindings	Age	AgeMore40	Gender	Race	Sum_InterpersonalAspects	Sum_Perceived_Utility	Sum_PerceivedSeverity	Sum_Perceived_Suscept	Sum_SubjectiveNorms	Sum_Intentions	Sum_SupportBarriers	Total_ADQScore	BlackAfrican	Percent_Interpersonal	Percent_perceivedUtility	Percent_perceivedSeverity	Percent_perceivedSuscept	Percent_perceivedSubNorm	Percent_Intention	Percent_SupportBarriers	Percent_TotalADQ
1	0	0	0	0	1	0	N/A	0	0	0	0	0	0	0	1	33	0	F	B	24	24	12	12	0	12	12	96	1	60	60	60	60	0	60	60	53.9326
2	0	1	1	0	0	0	Yes	1	0	0	0	0	0	0	0	26	0	F	I	26	21	12	17	9	12	12	109	0	65	52.5	60	85	50	60	60	61.236
3	0	1	0	0	1	1	Yes	0	0	0	0	1	0	0	0	19	0	F	I	24	26	12	12	18	12	11	115	0	60	65	60	60	100	60	55	64.6067
4	1	1	1	0	1	1	Yes	1	0	0	0	0	0	0	0	25	0	M	B	28	24	12	12	0	12	12	100	1	70	60	60	60	0	60	60	56.1798
5	0	0	0	0	0	0	Yes	1	0	0	0	0	0	0	0	66	1	M	I	24	24	8	17	12	12	12	109	0	60	60	40	85	66.6667	60	60	61.236
6	1	0	0	1	1	1	N/A	0	0	0	0	0	0	0	1	26	0	M	B	28	26	5	14	8	12	11	104	1	70	65	25	70	44.4444	60	55	58.427
7	1	0	1	0	1	1	N/A	0	0	0	0	0	0	0	1	36	0	M	B	24	28	12	16	12	12	12	116	1	60	70	60	80	66.6667	60	60	65.1685
8	0	0	1	0	0	1	N/A	0	0	0	0	0	0	0	1	57	1	F	B	27	22	12	12	0	12	12	97	1	67.5	55	60	60	0	60	60	54.4944
9	0	0	0	1	0	1	Yes	1	0	0	0	0	0	0	0	17	0	F	B	24	24	12	12	0	12	9	93	1	60	60	60	60	0	60	45	52.2472
10	1	0	1	1	1	1	N/A	0	0	0	0	0	0	0	1	57	1	F	I	20	20	12	15	18	16	12	113	0	50	50	60	75	100	80	60	63.4831
11	0	0	0	0	0	0	Yes	0	0	0	0	0	0	0	1	55	1	M	I	28	19	8	12	4	8	8	87	0	70	47.5	40	60	22.2222	40	40	48.8764
12	0	0	0	1	0	0	Yes	0	0	1	0	0	0	0	0	66	1	M	I	27	24	13	15	0	12	12	103	0	67.5	60	65	75	0	60	60	57.8652
13	1	0	1	0	0	0	Yes	0	0	0	1	0	0	0	0	35	0	F	B	24	16	14	12	18	12	16	112	1	60	40	70	60	100	60	80	62.9213
14	0	0	0	0	0	0	N/A	0	0	0	0	0	0	0	1	19	0	M	I	22	22	12	14	4	13	16	103	0	55	55	60	70	22.2222	65	80	57.8652
15	0	0	0	0	0	0	Yes	0	0	0	0	0	0	1	0	70	1	M	I	24	18	8	11	6	10	12	89	0	60	45	40	55	33.3333	50	60	50
16	0	0	0	1	0	0	Yes	0	0	1	0	0	0	0	0	68	1	M	B	23	20	12	12	6	11	10	94	1	57.5	50	60	60	33.3333	55	50	52.809
17	0	1	0	0	0	0	Yes	0	0	0	0	1	0	0	0	83	1	M	B	30	22	10	14	18	13	15	122	1	75	55	50	70	100	65	75	68.5393
18	1	0	0	0	1	0	N/A	0	0	0	0	0	0	0	1	56	1	F	I	22	20	14	11	0	12	12	91	0	55	50	70	55	0	60	60	51.1236
19	0	0	0	0	0	0	N/A	0	0	0	0	0	0	0	1	72	1	F	B	23	24	12	12	0	12	12	95	1	57.5	60	60	60	0	60	60	53.3708
20	0	1	0	0	0	0	N/A	0	0	0	0	0	0	0	1	79	1	F	B	24	24	8	14	6	12	14	102	1	60	60	40	70	33.3333	60	70	57.3034
21	0	0	0	1	0	0	No	0	0	0	1	0	0	0	0	65	1	M	I	24	18	16	14	12	12	8	104	0	60	45	80	70	66.6667	60	40	58.427
22	1	0	1	0	1	1	Yes	1	0	0	0	0	0	0	0	65	1	M	I	24	24	14	12	0	12	12	98	0	60	60	70	60	0	60	60	55.0562
23	1	0	0	0	0	0	Yes	0	0	1	0	0	0	0	0	47	1	F	B	23	24	14	15	0	12	12	100	1	57.5	60	70	75	0	60	60	56.1798
24	0	1	0	0	0	0	Yes	0	0	0	0	1	0	0	0	46	1	F	B	22	12	14	12	18	12	12	102	1	55	30	70	60	100	60	60	57.3034
25	0	0	0	0	0	0	N/A	0	0	0	0	0	0	0	1	59	1	F	I	25	24	12	12	0	12	12	97	0	62.5	60	60	60	0	60	60	54.4944
26	0	1	0	0	0	0	Yes	0	0	0	0	1	0	0	0	41	1	F	B	25	20	14	13	18	12	16	118	1	62.5	50	70	65	100	60	80	66.2921
27	1	0	0	0	0	1	N/A	0	0	0	0	0	0	0	1	46	1	F	I	24	24	16	14	0	12	12	102	0	60	60	80	70	0	60	60	57.3034
28	0	0	0	0	1	0	N/A	0	0	0	0	0	0	0	1	43	1	M	B	25	24	7	14	6	12	13	101	1	62.5	60	35	70	33.3333	60	65	56.7416
29	1	1	0	0	0	0	N/A	0	0	0	0	0	0	0	1	29	0	M	B	30	24	4	12	0	10	11	91	1	75	60	20	60	0	50	55	51.1236
30	1	1	0	0	0	0	No	0	0	1	0	0	0	0	0	74	1	F	I	29	24	5	12	6	15	14	105	0	72.5	60	25	60	33.3333	75	70	58.9888
31	1	0	0	0	0	0	Yes	0	1	0	0	0	0	0	0	31	0	M	B	22	19	13	12	6	12	10	94	1	55	47.5	65	60	33.3333	60	50	52.809
32	0	1	0	0	0	0	Yes	0	0	0	0	1	0	0	0	64	1	M	W	23	24	11	12	8	12	11	101	0	57.5	60	55	60	44.4444	60	55	56.7416
33	0	1	0	0	0	0	N/A	0	0	0	0	0	0	0	1	62	1	M	B	24	24	11	14	6	12	12	103	1	60	60	55	70	33.3333	60	60	57.8652
34	0	0	0	0	0	0	N/A	0	0	0	0	0	0	0	1	67	1	M	B	29	24	12	11	0	12	12	100	1	72.5	60	60	55	0	60	60	56.1798
35	0	0	0	1	0	0	Yes	0	0	0	0	0	1	0	0	52	1	M	B	27	23	9	12	10	12	11	104	1	67.5	57.5	45	60	55.5556	60	55	58.427
36	0	0	0	0	1	0	Yes	1	0	0	1	0	0	0	0	53	1	F	B	22	24	8	13	6	11	14	98	1	55	60	40	65	33.3333	55	70	55.0562
37	0	0	0	1	0	0	N/A	0	0	0	0	0	0	0	1	55	1	F	B	24	24	8	17	6	12	10	101	1	60	60	40	85	33.3333	60	50	56.7416
38	1	0	0	1	1	0	Yes	0	0	0	1	0	0	0	0	48	1	F	I	26	24	16	17	6	12	12	113	0	65	60	80	85	33.3333	60	60	63.4831
39	1	1	1	0	1	1	No	0	1	0	0	0	0	0	0	32	0	F	B	28	28	10	13	6	12	12	109	1	70	70	50	65	33.3333	60	60	61.236
40	1	0	1	0	1	0	Yes	0	0	0	0	0	1	0	0	33	0	F	I	22	24	8	11	6	12	12	95	0	55	60	40	55	33.3333	60	60	53.3708
41	0	1	0	0	0	0	N/A	0	0	0	0	0	0	0	1	46	1	M	B	24	24	8	14	15	12	12	109	1	60	60	40	70	83.3333	60	60	61.236
42	0	0	0	0	0	0	Yes	0	0	0	0	0	1	0	0	52	1	M	I	21	24	10	13	18	12	12	110	0	52.5	60	50	65	100	60	60	61.7978
43	0	0	0	0	0	0	N/A	1	0	0	0	0	0	0	0	75	1	F	I	25	20	12	17	11	12	13	110	0	62.5	50	60	85	61.1111	60	65	61.7978
44	0	0	1	0	1	0	Yes	0	0	0	0	0	0	1	0	21	0	F	I	23	22	10	12	15	10	12	104	0	57.5	55	50	60	83.3333	50	60	58.427
45	1	0	0	1	1	0	Yes	1	0	0	0	0	0	0	0	35	0	F	B	30	24	11	13	6	12	12	108	1	75	60	55	65	33.3333	60	60	60.6742
46	0	0	0	1	1	0	Yes	0	0	0	1	0	0	0	0	32	0	F	B	26	23	14	11	6	10	10	100	1	65	57.5	70	55	33.3333	50	50	56.1798
47	0	1	0	0	0	0	Yes	0	1	0	0	0	0	0	0	50	1	F	I	26	23	14	11	15	11	12	112	0	65	57.5	70	55	83.3333	55	60	62.9213
